# Supplementary material for: Synergistic Enhancement of Antitumor Effects by Combining Abemaciclib with Desipramine
Source: Int J Mol Sci. 2024 Jul 5;25(13):7407. doi: 10.3390/ijms25137407 (PMC11242104; doi:10.3390/ijms25137407)
Supplement: Supplementary file 1 [file ijms-25-07407-s001.zip]

Archive with 1 entries (1 files):
- ijms-3068185-supplementary.pdf
